# Supplementary material for: Integration of light quality signals regulates ABA abundance and stomatal movements during seedling establishment
Source: New Phytol. 2025 Nov 23;249(3):1253–67. doi: 10.1111/nph.70746 (PMC12780325; doi:10.1111/nph.70746)
Supplement: Supplementary file 3 — Table S2 A list of qPCR primers used in this study. Please note: Wiley is not responsible for the content or functionality of any Supporting Information supplied by the authors. Any queries (other than missing material) should be directed to the New Phytologist Central Office. [file NPH-249-1253-s002.xlsx]

## Sheet: Sheet1
New Phytologist Supporting Information
Article title: Integration of light quality signals regulates ABA abundance and stomatal movements during seedling establishment
Authors: Mathilda Gustavsson, Lionel Hill, Keara A. Franklin, Ashley J. Pridgeon
Article acceptance date: 24 October 2025

## Sheet: Table S2 - Primers
Primer name	Sequence
BG1 FP	CGACGCCATTTGCAAGGAC
BG1 RP	AACCTCGCCTTGTACCCATC
CYP707A1 FP	CCCACTCGTGTCCTGGAAAT
CYP707A1 RP	CTCCAACAATTGACCAACTGTACTT
CYP707A2 FP	CTCGCCAAAACAAGTACGGG
CYP707A2 RP	AGCCGCCTCTGGACTACTTA
CYP707A3 FP	GCGAGTGTTCTGACGTGGAT
CYP707A3 RP	GCCATTTGCTCTTCAGTGACA
KAT1 FP	GCAATAAGGTACCTTTCGAC
KAT1 RP	AAGCCTTGCAAATAGCGAGC
NCED3 FP	CGGTGGTTTACGACAAGAACAA
NCED3 RP	CAGAAGCAATCTGGAGCATCAA
NCED5 FP	CCGTTAAATTGCCGTCAAGAG
NCED5 RP	GCACAATAAACCAAACCGCA
PP2A FP	TAACGTGGCCAAAATGATGC
PP2A RP	GTTCTCCACAACCGCTTGGT
PIF4 FP	GCCGATGGAGATGTTGAGAT
PIF4 RP	CCAACCTAGTGGTCCAAACG
ACT2 FP	TCAGATGCCCAGAAGTCTTGTTCC
ACT2 RP	CCGTACAGATCCTTCCTGATATCC
